# Supplementary material for: CicArVarDB: SNP and InDel database for advancing genetics research and breeding applications in chickpea
Source: Database (Oxford). 2015 Aug 18;2015:bav078. doi: 10.1093/database/bav078 (PMC4541373; doi:10.1093/database/bav078)
Supplement: Supplementary Data [file supp_bav078_Supplementary_table1_CicArVarDB.xlsx]

## Sheet: Supplementary table1
Supplementary table 1: Chrmosomewise distribution of variations across genome
Pseudomolecule	Total Variations					CDS					Intron					Intergenic
	Chr length	SNPs	Deletions	Insertions	Total SNVs	CDS Length	SNPs	Deletions	Insertions	Total SNVs	Intron length	SNPs	Deletions	Insertions	Total SNVs	Intergenic length	SNPs	Deletions	Insertions	Total SNVs
Ca1	48359943	263670	17398	14580	295648	3632112	11538	195	85	11818	5830483	16625	1744	1561	19930	38897348	235507	15459	12934	263900
Ca2	36634854	187104	12787	10882	210773	2631610	8025	136	94	8255	4496163	12958	1409	1138	15505	29507081	166121	11242	9650	187013
Ca3	39989001	167855	11539	9613	189007	3309686	7649	117	73	7839	5181365	11434	1240	1034	13708	31497950	148772	10182	8506	167460
Ca4	49191682	372427	26855	23295	422577	4331843	13793	218	150	14161	6994952	30535	3004	2581	36120	37864887	328099	23633	20564	372296
Ca5	48169137	203188	13530	11015	227733	3894156	7924	159	73	8156	6200091	9834	1196	923	11953	38074890	185430	12175	10019	207624
Ca6	59463898	258728	18825	15979	293532	4537981	10644	171	82	10897	7365281	17286	1721	1410	20417	47560636	230798	16933	14487	262218
Ca7	48961560	227005	16322	13755	257082	3770615	8677	173	101	8951	6189899	14025	1625	1345	16995	39001046	204303	14524	12309	231136
Ca8	16477302	59487	5390	4574	69451	1833818	3612	71	34	3717	2946566	6965	738	625	8328	11696918	48910	4581	3915	57406
Total	347247377	1739464	122646	103693	1965803	27941821	71862	1240	692	73794	45204800	119662	12677	10617	142956	274100756	1547940	108729	92384	1749053
